# Supplementary material for: Effects of a Digital Parent–Child Single-Session Growth Mindset Intervention on Adolescent Depression and Anxiety Symptoms: A Three-Arm Waitlist Randomized Controlled Trial
Source: Eur J Investig Health Psychol Educ. 2026 Jun 17;16(6):84. doi: 10.3390/ejihpe16060084 (PMC13297808; doi:10.3390/ejihpe16060084)
Supplement: Supplementary file 1 [file ejihpe-16-00084-s001.zip]

Archive with 2 entries (2 files):
- Supplementary Figure S1-4.pdf
- Supplementary Table S1-5_revised.pdf
